# Supplementary material for: Hydrogen Bonding and Polymorphism of Amino Alcohol Salts with Quinaldinate: Structural Study
Source: Molecules. 2022 Feb 1;27(3):996. doi: 10.3390/molecules27030996 (PMC8839704; doi:10.3390/molecules27030996)
Supplement: Supplementary file 1 [file molecules-27-00996-s001.zip]

Archive with 1 entries (1 files):
- molecules-1542321-supplementary.pdf
